# Supplementary material for: Genotype, Antifungal Susceptibility, and Virulence of Clinical South African Cryptococcus neoformans Strains from National Surveillance, 2005–2009
Source: J Fungi (Basel). 2021 Apr 27;7(5):338. doi: 10.3390/jof7050338 (PMC8146981; doi:10.3390/jof7050338)
Supplement: Supplementary file 1 [file jof-07-00338-s001.zip]

Archive with 7 entries (7 files):
- jof-1161502-supplementary/Spreadsheet-supplementary information for metadata updated.xlsx
- jof-1161502-supplementary/Table S1new submit.pdf
- jof-1161502-supplementary/Table S2new submit.pdf
- jof-1161502-supplementary/Table S3new submit.pdf
- jof-1161502-supplementary/Table S4new submit.pdf
- jof-1161502-supplementary/Table S5new submit.pdf
- jof-1161502-supplementary/Table S6new submit.pdf
