# Supplementary material for: Genotype, Antifungal Susceptibility, and Virulence of Clinical South African Cryptococcus neoformans Strains from National Surveillance, 2005–2009
Source: J Fungi (Basel). 2021 Apr 27;7(5):338. doi: 10.3390/jof7050338 (PMC8146981; doi:10.3390/jof7050338)
Supplement: Supplementary file 1 [file jof-07-00338-s001.zip › jof-1161502-supplementary/Spreadsheet-supplementary information for metadata updated.xlsx]

## Sheet: Sheet1
Isolate ID	CAP59	GPD1	IGS1	LAC1	PLB1	SOD1	URA5	Sequence type	Molecular type	Serotype	mating type	FLZ MIC	province	country	specimen
1	1	23	10	3	4	1	1	93	VNI	A	matα		Gauteng	South Africa	CSF
2	1	1	10	3	2	1	1	31	VNI	A	matα		Gauteng	South Africa	CSF
3	7	1	1	18	1	1	1	63	VNI	A	matα		Gauteng	South Africa	Unknown
4	1	1	10	3	2	1	1	31	VNI	A	matα	2	Gauteng	South Africa	Unknown
5	1	3	1	5	2	1	1	5	VNI	A	matα		Western Cape	South Africa	CSF
6	4	11	7	6	6	6	3	245	VNB	A	matα	2	Gauteng	South Africa	CSF
7	1	26	1	5	2	1	1	186	VNI	A	matα	2	Mpumalanga	South Africa	CSF
8	1	23	10	3	4	1	1	93	VNI	A	matα		Gauteng	South Africa	CSF
9	1	23	10	3	4	1	1	93	VNI	A	matα	1	Gauteng	South Africa	CSF
10	1	23	10	3	4	1	1	93	VNI	A	matα		Gauteng	South Africa	CSF
11	1	23	10	3	4	1	1	93	VNI	A	matα		Gauteng	South Africa	CSF
12	1	3	1	5	2	1	1	5	VNI	A	matα		KwaZulu Natal	South Africa	CSF
13	13	16	23	6	15	29	26	232	VNB	A	matα	1	KwaZulu Natal	South Africa	CSF
14	7	1	1	18	1	1	1	63	VNI	A	matα		Eastern Cape	South Africa	CSF
15	1	1	1	18	1	1	2	58	VNI	A	matα	0.5	Gauteng	South Africa	Blood culture
16	7	1	1	2	1	1	2	23	VNI	A	matα		Eastern Cape	South Africa	CSF
17	5	11	2	6	10	16	3	305	VNB	A	matα	1	Gauteng	South Africa	CSF
18	7	1	1	1	1	1	2	2	VNI	A	matα		Mpumalanga	South Africa	CSF
19	7	5	1	3	3	1	1	69	VNI	A	matα		Gauteng	South Africa	CSF
20	1	3	1	5	2	1	1	5	VNI	A	matα		North West	South Africa	CSF
21	7	5	1	3	3	1	1	69	VNI	A	matα	1	KwaZulu Natal	South Africa	CSF
22	1	1	1	18	1	1	2	58	VNI	A	matα		Western Cape	South Africa	CSF
23	1	1	1	4	2	1	5	4	VNI	A	matα		Gauteng	South Africa	CSF
24	7	1	1	2	1	1	2	23	VNI	A	matα		Gauteng	South Africa	CSF
25	7	5	1	3	3	1	1	69	VNI	A	matα	2	Mpumalanga	South Africa	CSF
26	1	23	10	3	4	1	1	93	VNI	A	matα	0.5	North West	South Africa	CSF
27	1	3	1	5	2	1	1	5	VNI	A	matα	2	Gauteng	South Africa	CSF
28	4	11	7	6	6	1	3	304	VNI	A	matα		Gauteng	South Africa	CSF
29	1	3	1	5	2	1	1	5	VNI	A	matα	8	Eastern Cape	South Africa	CSF
30	1	3	1	5	2	1	1	5	VNI	A	matα	1	Northern Cape	South Africa	CSF
31	7	23	1	2	1	1	2	307	VNI	A	matα	8	Gauteng	South Africa	CSF
32	4	11	5	6	7	5	3	325	VNI	A	matα	0.25	Mpumalanga	South Africa	CSF
33	2	9	14	8	11	12	4	40	VNII	A	matα	1	Mpumalanga	South Africa	CSF
34	4	11	7	6	6	6	3	245	VNB	A	matα	0.5	Free State	South Africa	CSF
35	1	3	1	5	2	1	1	5	VNI	A	matα		Gauteng	South Africa	CSF
36	1	3	1	5	2	1	1	5	VNI	A	matα		Western Cape	South Africa	CSF
37	7	1	1	2	1	1	2	23	VNI	A	matα		Western Cape	South Africa	CSF
38	7	1	1	2	1	1	2	23	VNI	A	matα		Gauteng	South Africa	CSF
39	1	3	1	5	2	43	1	296	VNI	A	matα	1	Limpopo	South Africa	CSF
40	7	23	1	2	1	1	2	307	VNI	A	matα		Limpopo	South Africa	CSF
41	4	10	14	8	11	6	4	315	VNII	A	matα	4	KwaZulu Natal	South Africa	CSF
43	4	11	9	6	4	6	3	316	VNB	A	matα	4	North West	South Africa	Unknown
44	1	5	1	18	4	34	9	317	VNI	A	matα		Free State	South Africa	CSF
45	1	3	1	5	2	1	1	5	VNI	A	matα		Eastern Cape	South Africa	CSF
46	7	1	1	18	1	1	1	63	VNI	A	matα	4	KwaZulu Natal	South Africa	CSF
47	1	23	10	3	4	1	1	93	VNI	A	matα		North West	South Africa	CSF
48	1	5	1	44	2	4	1	318	VNI	A	matα		Mpumalanga	South Africa	CSF
49	1	23	10	18	4	1	1	319	VNI	A	matα		Western Cape	South Africa	CSF
50	7	1	1	18	1	1	1	63	VNI	A	matα		Gauteng	South Africa	CSF
51	7	1	1	1	1	1	2	2	VNI	A	matα		Gauteng	South Africa	CSF
52	1	6	1	18	4	1	1	80	VNI	A	matα		North West	South Africa	CSF
53	1	3	1	5	2	1	1	5	VNI	A	matα		Western Cape	South Africa	CSF
54	1	3	1	5	2	1	1	5	VNI	A	matα		KwaZulu Natal	South Africa	CSF
55	1	3	1	5	2	1	1	5	VNI	A	matα		KwaZulu Natal	South Africa	CSF
56	2	9	14	8	11	12	4	40	VNII	A	matα	1	KwaZulu Natal	South Africa	CSF
57	7	1	1	2	1	1	2	23	VNI	A	matα	32	Gauteng	South Africa	CSF
58	1	3	1	5	2	1	1	5	VNI	A	matα		Limpopo	South Africa	CSF
59	1	1	25	3	2	1	1	77	VNI	A	matα		Mpumalanga	South Africa	CSF
60	4	11	7	6	6	6	3	245	VNB	A	matα	2	Gauteng	South Africa	CSF
61	7	1	1	1	1	1	2	2	VNI	A	matα		Gauteng	South Africa	CSF
62	4	11	7	6	6	6	3	245	VNB	A	matα	4	Gauteng	South Africa	CSF
63	1	23	10	3	4	1	1	93	VNI	A	matα		KwaZulu Natal	South Africa	CSF
64	1	1	10	3	2	1	1	31	VNI	A	matα		KwaZulu Natal	South Africa	CSF
65	1	23	10	3	4	1	1	93	VNI	A	matα		Eastern Cape	South Africa	CSF
66	1	23	10	3	4	1	2	540	VNI	A	matα	2	Eastern Cape	South Africa	CSF
67	7	5	1	3	3	1	2	218	VNI	A	matα	2	Eastern Cape	South Africa	CSF
68	9	11	19	6	8	6	3	308	VNB	A	matα	0.25	Gauteng	South Africa	CSF
69	1	23	10	3	4	1	2	540	VNI	A	matα		Gauteng	South Africa	Unknown
70	1	23	10	3	4	1	1	93	VNI	A	matα	0.5	Gauteng	South Africa	CSF
71	4	11	7	6	6	6	3	245	VNB	A	matα	0.5	Free State	South Africa	CSF
72	1	3	1	5	2	1	1	5	VNI	A	matα		Mpumalanga	South Africa	CSF
73	1	3	1	5	2	1	1	5	VNI	A	matα		Gauteng	South Africa	CSF
74	2	9	14	8	11	12	4	40	VNII	A	matα	1	KwaZulu Natal	South Africa	CSF
75	1	1	1	3	4	1	1	3	VNI	A	matα		Gauteng	South Africa	Blood culture
76	7	5	1	3	3	1	1	69	VNI	A	matα		Gauteng	South Africa	CSF
77	4	11	7	6	6	1	3	304	VNI	A	matα		KwaZulu Natal	South Africa	CSF
78	4	11	7	6	6	1	3	304	VNI	A	matα		North West	South Africa	CSF
79	9	23	60	23	16	1	40	326	VNIV	D	matα	2	Gauteng	South Africa	CSF
80	7	1	1	2	1	1	2	23	VNI	A	matα	8	Gauteng	South Africa	CSF
81	4	3	1	5	2	1	25	327	VNI	A	matα	0.5	KwaZulu Natal	South Africa	CSF
82	1	1	10	3	2	1	1	31	VNI	A	matα		Gauteng	South Africa	Blood culture
83	7	1	1	2	1	1	2	23	VNI	A	matα	2	North West	South Africa	CSF
84	1	1	1	4	2	1	5	4	VNI	A	matα		KwaZulu Natal	South Africa	CSF
85	2	9	14	8	11	12	4	40	VNII	A	matα	1	Eastern Cape	South Africa	CSF
86	1	1	10	3	4	1	1	32	VNI	A	matα		KwaZulu Natal	South Africa	CSF
87	1	3	1	5	2	1	1	5	VNI	A	matα		Mpumalanga	South Africa	CSF
88	7	5	1	3	3	13	1	328	VNI	A	matα		Western Cape	South Africa	CSF
89	1	3	1	5	2	1	1	5	VNI	A	matα		Gauteng	South Africa	Blood culture
90	7	1	1	2	1	1	2	23	VNI	A	matα	2	Gauteng	South Africa	CSF
91	7	3	1	5	2	1	1	226	VNI	A	matα		KwaZulu Natal	South Africa	CSF
92	7	5	1	18	3	4	9	449	VNI	A	matα		Gauteng	South Africa	CSF
93	1	3	1	5	2	1	1	5	VNI	A	matα		Gauteng	South Africa	CSF
94	1	5	1	3	2	1	1	331	VNI	A	matα	2	Limpopo	South Africa	CSF
97	1	3	10	3	2	1	1	556	VNI	A	matα		Gauteng	South Africa	Blood culture
98	1	5	7	5	2	6	3	332	VNB	A	matα	1	Gauteng	South Africa	CSF
99	1	1	1	5	2	1	1	81	VNI	A	matα		Mpumalanga	South Africa	CSF
100	7	3	1	5	2	1	1	226	VNI	A	matα		Gauteng	South Africa	CSF
101	1	1	8	3	23	1	1	238	VNI	A	mata		KwaZulu Natal	South Africa	CSF
102	1	26	1	5	2	1	3	557	VNI	A	matα	2	Gauteng	South Africa	CSF
103	2	9	14	8	11	12	4	40	VNII	A	matα	0.5	KwaZulu Natal	South Africa	CSF
104	1	3	1	5	2	1	1	5	VNI	A	matα		Gauteng	South Africa	CSF
105	7	1	1	2	1	1	2	23	VNI	A	matα	0.5	Gauteng	South Africa	CSF
106	10	9	14	8	11	12	4	41	VNII	A	matα	0.5	KwaZulu Natal	South Africa	CSF
107	7	1	1	2	1	1	2	23	VNI	A	matα		KwaZulu Natal	South Africa	CSF
108	1	3	1	5	2	1	1	5	VNI	A	matα		Unknown	South Africa	Unknown
109	1	3	1	5	2	1	1	5	VNI	A	matα	1	Unknown	South Africa	Unknown
110	1	23	10	3	4	1	1	93	VNI	A	matα	8	Western Cape	South Africa	Unknown
111	7	1	1	1	1	1	2	2	VNI	A	matα	1	KwaZulu Natal	South Africa	Unknown
112	7	1	1	2	1	1	2	23	VNI	A	matα	2	Gauteng	South Africa	Unknown
113	1	23	10	3	4	1	1	93	VNI	A	matα		Unknown	South Africa	Unknown
114	1	5	1	44	39	1	1	558	VNI	A	matα		Limpopo	South Africa	Unknown
115	1	3	1	5	2	1	1	5	VNI	A	matα	2	Gauteng	South Africa	Unknown
116	7	1	1	2	1	1	2	23	VNI	A	matα		Gauteng	South Africa	Unknown
117	1	3	1	5	2	1	1	5	VNI	A	matα		Gauteng	South Africa	CSF
118	8	10	15	8	12	3	11	42	VNII	A	matα	2	KwaZulu Natal	South Africa	CSF
119	4	9	14	8	11	6	3	361	VNII	A	matα	1	KwaZulu Natal	South Africa	CSF
120	5	22	24	19	10	1	18	362	VNIV	D	matα	2	Gauteng	South Africa	CSF
121	4	11	7	6	6	6	3	245	VNB	A	matα	1	Gauteng	South Africa	Unknown
122	7	1	1	18	1	1	1	63	VNI	A	matα		Gauteng	South Africa	CSF
123	1	3	1	5	2	1	1	5	VNI	A	matα	1	KwaZulu Natal	South Africa	CSF
124	1	23	10	3	4	1	1	93	VNI	A	matα		KwaZulu Natal	South Africa	CSF
125	1	23	10	3	4	1	1	93	VNI	A	matα		Unknown	South Africa	Unknown
126	7	5	1	3	3	1	1	69	VNI	A	matα		Eastern Cape	South Africa	CSF
129	7	5	1	3	3	1	1	69	VNI	A	matα	2	North West	South Africa	CSF
130	7	1	1	2	1	1	2	23	VNI	A	matα		Gauteng	South Africa	CSF
131	7	5	1	3	3	1	1	69	VNI	A	matα	1	Eastern Cape	South Africa	CSF
132	7	1	1	2	1	1	2	23	VNI	A	matα		Gauteng	South Africa	CSF
133	1	3	1	5	2	1	1	5	VNI	A	matα	1	Gauteng	South Africa	CSF
134	1	3	1	5	2	1	1	5	VNI	A	matα		KwaZulu Natal	South Africa	CSF
135	7	5	1	18	4	1	2	70	VNI	A	matα		Eastern Cape	South Africa	CSF
136	2	9	14	8	11	12	4	40	VNII	A	matα	1	KwaZulu Natal	South Africa	CSF
137	1	23	10	3	4	1	1	93	VNI	A	matα		KwaZulu Natal	South Africa	CSF
138	1	23	10	3	4	1	1	93	VNI	A	matα		KwaZulu Natal	South Africa	CSF
139	2	9	14	8	11	12	4	40	VNII	A	matα	0.5	KwaZulu Natal	South Africa	CSF
140	1	4	8	3	2	37	1	241	VNI	A	matα	2	Gauteng	South Africa	CSF
141	1	1	1	4	2	1	5	4	VNI	A	matα		KwaZulu Natal	South Africa	CSF
142	1	3	1	5	2	1	1	5	VNI	A	matα		KwaZulu Natal	South Africa	CSF
143	7	1	1	18	1	1	1	63	VNI	A	matα		Gauteng	South Africa	CSF
144	4	11	2	6	4	27	3	48	VNI	A	matα		Gauteng	South Africa	CSF
145	7	7	1	18	4	1	1	140	VNI	A	matα	0.5	Gauteng	South Africa	CSF
146	1	23	10	3	4	1	1	93	VNI	A	matα		KwaZulu Natal	South Africa	CSF
147	1	3	1	5	2	1	1	5	VNI	A	matα		KwaZulu Natal	South Africa	CSF
148	7	1	1	1	1	1	2	2	VNI	A	matα	4	Gauteng	South Africa	Blood culture
149	7	1	1	1	1	1	2	2	VNI	A	matα	0.5	Gauteng	South Africa	CSF
150	1	3	1	5	2	1	1	5	VNI	A	matα		Gauteng	South Africa	CSF
151	1	3	1	5	2	1	1	5	VNI	A	matα		Eastern Cape	South Africa	CSF
152	1	23	10	5	4	1	1	195	VNI	A	matα		KwaZulu Natal	South Africa	CSF
153	1	3	1	5	2	1	1	5	VNI	A	matα		Gauteng	South Africa	CSF
154	1	3	1	5	2	1	1	5	VNI	A	matα		North West	South Africa	CSF
155	1	3	1	5	2	1	1	5	VNI	A	matα	4	Gauteng	South Africa	CSF
156	1	1	1	18	1	1	2	58	VNI	A	matα		KwaZulu Natal	South Africa	CSF
157	7	1	1	2	1	1	2	23	VNI	A	matα		KwaZulu Natal	South Africa	CSF
158	10	9	14	8	11	12	4	41	VNII	A	matα	1	Limpopo	South Africa	CSF
159	7	1	1	2	1	1	2	23	VNI	A	matα	2	Gauteng	South Africa	CSF
160	1	3	1	5	2	1	1	5	VNI	A	matα		Gauteng	South Africa	CSF
161	7	1	1	18	1	1	1	63	VNI	A	matα	2	Eastern Cape	South Africa	CSF
162	10	9	14	8	11	12	4	41	VNII	A	matα	2	Unknown	South Africa	Unknown
163	2	9	14	8	11	12	4	40	VNII	A	matα	2	Mpumalanga	South Africa	CSF
164	2	9	14	8	11	12	4	40	VNII	A	matα	1	KwaZulu Natal	South Africa	CSF
165	2	9	14	8	11	12	4	40	VNII	A	matα	1	KwaZulu Natal	South Africa	CSF
166	1	3	1	5	2	1	1	5	VNI	A	matα		Unknown	South Africa	Unknown
167	9	22	24	19	19	1	33	363	VNIV	D	matα	2	Eastern Cape	South Africa	Unknown
168	1	1	8	3	23	1	1	238	VNI	A	mata	0.25	Gauteng	South Africa	CSF
169	1	1	1	4	2	1	5	4	VNI	A	matα		Western Cape	South Africa	CSF
170	1	1	1	18	4	1	1	364	VNI	A	matα		Gauteng	South Africa	CSF
171	1	5	1	18	4	1	1	87	VNI	A	matα		KwaZulu Natal	South Africa	CSF
172	1	1	10	3	2	1	1	31	VNI	A	matα		Western Cape	South Africa	Blood culture
173	7	5	1	3	3	1	1	69	VNI	A	matα		North West	South Africa	CSF
174	1	23	10	3	4	1	1	93	VNI	A	matα		KwaZulu Natal	South Africa	CSF
175	1	3	1	5	2	1	1	5	VNI	A	matα		Western Cape	South Africa	CSF
176	1	3	1	5	2	1	1	5	VNI	A	matα		KwaZulu Natal	South Africa	CSF
177	1	2	6	3	2	1	1	15	VNI	A	matα		Gauteng	South Africa	Blood culture
178	7	1	1	1	1	1	2	2	VNI	A	matα	1	Gauteng	South Africa	CSF
179	7	1	1	2	1	1	2	23	VNI	A	matα	0.5	KwaZulu Natal	South Africa	Blood culture
180	7	5	1	3	3	1	1	69	VNI	A	matα	1	Unknown	South Africa	Unknown
181	7	1	1	2	1	1	2	23	VNI	A	matα		Gauteng	South Africa	CSF
182	7	1	1	18	1	1	1	63	VNI	A	matα	0.5	North West	South Africa	CSF
183	7	1	1	2	1	1	2	23	VNI	A	matα		KwaZulu Natal	South Africa	Unknown
184	1	23	10	3	4	1	1	93	VNI	A	matα		KwaZulu Natal	South Africa	CSF
185	13	16	23	6	15	29	26	232	VNB	A	matα	1	Free State	South Africa	Blood culture
186	10	9	14	8	11	12	4	41	VNII	A	matα	0.5	KwaZulu Natal	South Africa	CSF
187	7	1	1	2	1	1	2	23	VNI	A	matα		KwaZulu Natal	South Africa	CSF
188	1	3	1	5	2	1	1	5	VNI	A	matα		KwaZulu Natal	South Africa	CSF
189	1	23	10	3	4	1	1	93	VNI	A	matα	1	KwaZulu Natal	South Africa	Blood culture
190	1	23	10	3	4	1	1	93	VNI	A	matα		KwaZulu Natal	South Africa	CSF
191	1	3	1	5	2	1	1	5	VNI	A	matα		Eastern Cape	South Africa	CSF
192	7	1	1	1	1	1	2	2	VNI	A	matα		Western Cape	South Africa	CSF
195	22	6	32	19	3	1	1	365	VNIV	D	matα	2	Western Cape	South Africa	Blood culture
196	1	23	10	3	4	1	1	93	VNI	A	matα	0.5	Gauteng	South Africa	CSF
197	1	3	1	5	2	1	1	5	VNI	A	matα		KwaZulu Natal	South Africa	CSF
198	7	1	1	2	1	1	2	23	VNI	A	matα		Gauteng	South Africa	CSF
199	1	1	1	3	2	1	5	6	VNI	A	matα	1	Gauteng	South Africa	CSF
200	7	5	1	3	3	1	1	69	VNI	A	matα		Western Cape	South Africa	CSF
201	1	3	1	5	2	1	1	5	VNI	A	matα		Eastern Cape	South Africa	CSF
202	7	5	1	3	3	1	1	69	VNI	A	matα	2	Gauteng	South Africa	Blood culture
203	4	11	7	6	6	6	3	245	VNB	A	matα	2	Gauteng	South Africa	CSF
204	1	1	1	18	1	1	2	58	VNI	A	matα		Gauteng	South Africa	Unknown
205	7	1	1	18	1	1	1	63	VNI	A	matα		Unknown	South Africa	Unknown
206	10	9	14	8	11	12	4	41	VNII	A	matα	2	Unknown	South Africa	Unknown
207	8	10	15	8	12	3	11	42	VNII	A	matα	1	Gauteng	South Africa	Unknown
208	1	23	10	3	4	1	1	93	VNI	A	matα		KwaZulu Natal	South Africa	CSF
209	1	3	1	5	2	1	1	5	VNI	A	matα	1	Gauteng	South Africa	CSF
210	1	3	1	5	2	1	1	5	VNI	A	matα		KwaZulu Natal	South Africa	CSF
211	25	2	60	23	16	1	1	366	VNIV	D	matα	2	Gauteng	South Africa	CSF
212	1	23	10	3	4	1	1	93	VNI	A	matα	1	KwaZulu Natal	South Africa	CSF
213	1	3	1	5	2	1	1	5	VNI	A	matα		KwaZulu Natal	South Africa	CSF
214	2	9	14	8	11	12	4	40	VNII	A	matα	1	Gauteng	South Africa	CSF
215	7	1	1	2	1	1	2	23	VNI	A	matα		KwaZulu Natal	South Africa	Blood culture
217	1	3	1	5	2	1	1	5	VNI	A	matα		Eastern Cape	South Africa	CSF
218	4	11	7	6	6	6	1	367	VNB	A	matα	4	Eastern Cape	South Africa	CSF
219	2	9	14	8	11	12	1	368	VNII	A	matα	1	Northern Cape	South Africa	CSF
220	1	23	10	3	4	1	1	93	VNI	A	matα		KwaZulu Natal	South Africa	CSF
221	1	23	10	3	4	1	3	559	VNI	A	matα		KwaZulu Natal	South Africa	CSF
222	7	5	1	3	3	1	1	69	VNI	A	matα		KwaZulu Natal	South Africa	CSF
223	1	1	1	18	3	1	2	370	VNI	A	matα	1	Gauteng	South Africa	CSF
224	7	1	1	1	1	1	2	2	VNI	A	matα		Eastern Cape	South Africa	CSF
225	1	23	10	3	4	1	1	93	VNI	A	matα		Gauteng	South Africa	CSF
226	7	1	1	18	1	1	1	63	VNI	A	matα		Gauteng	South Africa	CSF
227	1	3	1	5	2	1	1	5	VNI	A	matα	1	Western Cape	South Africa	CSF
228	1	1	10	3	2	1	1	31	VNI	A	matα		KwaZulu Natal	South Africa	CSF
231	7	1	1	1	1	1	2	2	VNI	A	matα	1	Eastern Cape	South Africa	CSF
232	1	3	1	5	2	1	1	5	VNI	A	matα		KwaZulu Natal	South Africa	CSF
233	1	3	1	5	2	1	1	5	VNI	A	matα	8	KwaZulu Natal	South Africa	CSF
234	1	1	10	3	4	1	1	32	VNI	A	matα		KwaZulu Natal	South Africa	CSF
235	1	5	1	43	4	1	1	560	VNI	A	matα		Limpopo	South Africa	CSF
236	1	7	1	18	4	1	30	371	VNI	A	matα		Mpumalanga	South Africa	Unknown
237	1	3	1	5	2	1	1	5	VNI	A	matα		KwaZulu Natal	South Africa	CSF
238	1	1	25	3	2	1	1	77	VNI	A	matα		Gauteng	South Africa	Unknown
239	2	9	14	8	11	12	4	40	VNII	A	matα	1	Gauteng	South Africa	CSF
240	2	9	14	8	11	12	4	40	VNII	A	matα	1	Gauteng	South Africa	CSF
241	1	3	1	5	2	1	1	5	VNI	A	matα		KwaZulu Natal	South Africa	CSF
243	1	3	1	5	2	1	1	5	VNI	A	matα		KwaZulu Natal	South Africa	CSF
244	7	1	1	18	1	1	1	63	VNI	A	matα	1	Gauteng	South Africa	CSF
245	1	7	1	18	4	34	1	372	VNI	A	matα		Gauteng	South Africa	Blood culture
246	4	11	2	6	4	7	3	16	VNB	A	matα	1	Gauteng	South Africa	CSF
251	1	23	10	3	4	1	1	93	VNI	A	matα		KwaZulu Natal	South Africa	CSF
252	7	1	1	2	1	1	2	23	VNI	A	matα		Western Cape	South Africa	CSF
253	1	3	1	5	2	1	1	5	VNI	A	matα		KwaZulu Natal	South Africa	CSF
254	1	23	10	3	4	1	1	93	VNI	A	matα		Mpumalanga	South Africa	CSF
255	2	9	14	8	11	12	4	40	VNII	A	matα	0.5	Gauteng	South Africa	CSF
256	1	23	10	3	4	1	1	93	VNI	A	matα		KwaZulu Natal	South Africa	CSF
257	7	1	1	2	1	1	2	23	VNI	A	matα		Gauteng	South Africa	CSF
258	1	8	2	6	9	1	13	373	VNI	A	matα		Gauteng	South Africa	Blood culture
259	1	5	1	18	4	1	1	87	VNI	A	matα		Gauteng	South Africa	CSF
260	7	1	1	2	1	1	2	23	VNI	A	matα		Gauteng	South Africa	CSF
261	1	3	1	5	2	1	1	5	VNI	A	matα	2	Gauteng	South Africa	CSF
262	7	5	1	3	3	1	1	69	VNI	A	matα		Northern Cape	South Africa	CSF
263	1	23	10	3	4	1	1	93	VNI	A	matα	2	KwaZulu Natal	South Africa	Unknown
264	1	1	10	3	4	1	1	32	VNI	A	matα		KwaZulu Natal	South Africa	CSF
266	2	9	14	8	11	12	4	40	VNII	A	matα	1	KwaZulu Natal	South Africa	CSF
267	7	1	1	2	1	1	2	23	VNI	A	matα	1	KwaZulu Natal	South Africa	CSF
